# Supplementary material for: G6PD and machine learning algorithms as prognostic and diagnostic indicators of liver hepatocellular carcinoma
Source: BMC Cancer. 2024 Jan 31;24:157. doi: 10.1186/s12885-024-11887-6 (PMC10829225; doi:10.1186/s12885-024-11887-6)
Supplement: Supplementary file 1 — Additional file 1. [file 12885_2024_11887_MOESM1_ESM.zip]

Archive with 5 entries (5 files):
- FIGURE S1.TIF
- FIGURE S2.TIF
- FIGURE S3.TIF
- FIGURE S4.TIF
- Supplementary Material.docx
